# Supplementary material for: Evaluation of Cartilage Repair After Implantation of Labeled Human Chondrocytes as Free Cells or Spheroids in Rabbit Knees
Source: Int J Mol Sci. 2026 Jul 17;27(14):6381. doi: 10.3390/ijms27146381 (PMC13410067; doi:10.3390/ijms27146381)
Supplement: Supplementary file 1 [file ijms-27-06381-s001.zip]

Archive with 2 entries (2 files):
- Video S1.mp4
- Video S2.m4v
